# Supplementary material for: Environmental impact and mobility of thallium and other metal(oid)s in soils and tailings near a decommissioned Zn-Pb mine (Raibl, NE Italian Alps)
Source: Environ Geochem Health. 2025 Feb 25;47(3):89. doi: 10.1007/s10653-025-02400-4 (PMC11861154; doi:10.1007/s10653-025-02400-4)
Supplement: Supplementary file 2 — Supplementary file2 (XLSX 42 KB) [file 10653_2025_2400_MOESM2_ESM.xlsx]

## Sheet: Data
		As	As	As	Cd	Cd	Cd	Co	Co	Co	Cr	Cr	Cr	Cu	Cu	Cu	Ge	Fe	Fe	Fe	Mn	Mn	Mn	Ni	Ni	Ni	Pb	Pb	Pb	Sb	Sb	Sb	Tl	Tl	Tl	V	V	V	Zn	Zn	Zn
		(mg/kg)	(mg/kg)	(%)	(mg/kg)	(mg/kg)	(%)	(mg/kg)	(mg/kg)	(%)	(mg/kg)	(mg/kg)	(%)	(mg/kg)	(mg/kg)	(%)	(mg/kg)	(mg/kg)	(mg/kg)	(%)	(mg/kg)	(mg/kg)	(%)	(mg/kg)	(mg/kg)	(%)	(mg/kg)	(mg/kg)	(%)	(mg/kg)	(mg/kg)	(%)	(mg/kg)	(mg/kg)	(%)	(mg/kg)	(mg/kg)	(%)	(mg/kg)	(mg/kg)	(%)	%
Name	Type	As Total	As Extracted	As Fraction	Cd Total	Cd Extracted	Cd Fraction	Co Total	Co Extracted	Co Fraction	Cr Total	Cr Extracted	Cr Fraction	Cu Total	Cu Extracted	Cu Fraction	Ge Total	Fe Total	Fe Extracted	Fe Fraction	Mn Total	Mn Extracted	Mn Fraction	Ni Total	Ni Extracted	Ni Fraction	Pb Total	Pb Extracted	Pb Fraction	Sb Total	Sb Extracted	Sb Fraction	Tl Total	Tl Extracted	Tl Fraction	V Total	V Extracted	V Fraction	Zn Total	Zn Extracted	Zn Fraction	LOI	pH
RA16	Tailings	925	0.0204103	2.20651e-05	35.3625	21.2524	0.600987	0.298233	0.135147	0.45316	2.06683	0.0268483	0.0129901	44.9646	2.06714	0.0459725	< 0.50	45660.2	2.85667	< 0.1%	147.767	40.1297	0.271575	3.44347	0.948698	0.275506	5722	573.747	0.10027	6.49281	< 0.02	-	150	11.3655	0.0757699	7.89	0.00791754	0.00100349	21925	12564.6	0.573073	0.174349	7.71
S175	Soil	13.5645	0.0204219	0.00150555	4.38912	1.51754	0.34575	3.08479	0.12962	0.0420191	19.5932	0.0381871	0.001949	9.68516	0.0820321	0.00846988	< 0.50	7373.07	8.97975	0.00121791	362.296	75.5324	0.208482	6.92925	0.183521	0.026485	536.504	3.84358	0.00716412	1.54211	0.0360582	0.0233824	2.74582	0.0241203	0.0087844	29.5809	0.0367761	0.00124324	855.676	63.7601	0.0745143	0.0775147	7.88
S178	Soil	63.6748	0.0223695	0.000351308	9.02466	5.06817	0.56159	0.491335	0.145529	0.296191	3.21516	< 0.01	-	1.95649	< 0.05	-	< 0.50	2887.42	20.8814	0.00723187	73.1816	32.6531	0.446193	1.75699	0.316855	0.180339	2119.19	261.035	0.123177	2.84857	0.0661393	0.0232184	14.508	0.708626	0.0488439	7.27136	0.0242912	0.00334067	4137.55	1340.12	0.323893	0.0406203	8.34
S170	Soil	7.95122	0.0274627	0.0034539	0.76028	0.335564	0.441369	2.12534	0.142816	0.0671971	12.9943	< 0.01	-	3.81253	< 0.05	-	< 0.50	4429.24	9.36941	0.00211535	164.387	55.6924	0.338788	5.15323	0.127822	0.0248043	140.518	0.377058	0.00268335	0.780221	< 0.02	-	0.656438	0.00500868	0.00763009	20.7813	0.0453994	0.00218462	56.4769	0.358007	0.00633901	0.0718047	8.08
S168	Soil	6.92681	0.0280229	0.00404556	0.719412	0.353948	0.491996	5.1801	0.822294	0.158741	22.2774	< 0.01	-	9.4679	< 0.05	-	< 0.50	11254.1	13.2146	0.0011742	295.872	187.223	0.632784	7.8951	0.213857	0.0270873	111.947	0.200631	0.0017922	1.40381	< 0.02	-	0.575131	< 0.01	-	34.1513	0.0403478	0.00118144	107.791	1.68298	0.0156134	0.116253	8.03
S167	Soil	12.0825	0.028321	0.00234396	0.770534	0.383793	0.498087	4.10476	0.611968	0.149088	21.1938	< 0.01	-	21.5737	0.126297	0.00585421	< 0.50	10807.9	11.5285	0.00106668	150.932	77.1791	0.511349	9.94603	0.229578	0.0230824	131.502	0.586709	0.0044616	1.43708	< 0.02	-	0.59291	0.00502581	0.00847653	32.6825	0.0567092	0.00173515	145.09	7.14827	0.0492677	0.0896615	8.08
S177	Soil	15.4895	0.0292503	0.0018884	2.96344	0.751666	0.253646	1.66849	0.194477	0.116559	8.51438	0.03587	0.00421287	5.77392	< 0.05	-	< 0.50	4803.03	9.84323	0.00204938	163.686	71.0296	0.433939	3.53958	0.324318	0.0916261	774.202	1.87856	0.00242645	1.00602	< 0.02	-	4.41935	0.0188203	0.00425862	14.8254	0.0321645	0.00216955	1022.01	26.6239	0.0260504	0.0574528	8.27
RA18	Tailings	826	0.0327171	3.96091e-05	14.461	6.01575	0.415997	0.567098	0.257398	0.453887	4.57802	0.00751514	0.00164157	8.35319	0.258159	0.0309054	< 0.50	37900.4	4.73848	< 0.1%	175.842	56.9604	0.32393	6.15705	1.31878	0.214191	3541	257.287	0.0726593	3.88512	< 0.02	-	442	77.1847	0.174626	19.0346	0.00766316	0.00040259	15590	4417	0.283323	0.135146	7.93
S180	Soil	36.5894	0.0334853	0.000915165	13.8982	4.42628	0.318479	2.48853	0.243954	0.0980314	16.2043	< 0.01	-	14.4636	< 0.05	-	< 0.50	8105.05	9.23353	0.00113923	373.86	125.11	0.334642	7.96787	0.191647	0.0240525	3329.31	37.4065	0.0112355	3.09629	0.0460187	0.0148625	6.45217	0.13874	0.0215028	22.2076	0.0310624	0.00139873	4321.77	531.196	0.122912	0.234395	7.78
S171	Soil	6.74199	0.0353373	0.00524138	1.12757	0.570827	0.506245	1.00182	0.15635	0.156066	6.57174	< 0.01	-	2.75928	< 0.05	-	< 0.50	1533.06	9.44597	0.0061615	78.1214	36.2041	0.463434	2.96983	0.084652	0.028504	146.215	2.36313	0.016162	0.516549	0.0242003	0.04685	0.455212	0.0115298	0.0253285	9.22369	0.0526726	0.00571058	131.526	16.5746	0.126017	0.0651299	8.2
S163	Soil	2.53045	0.0408214	0.0161321	0.749374	0.410952	0.548394	0.740406	0.104168	0.140691	6.64107	< 0.01	-	3.76081	< 0.05	-	< 0.50	1255.54	10.5048	0.00836681	59.7333	37.5191	0.62811	2.76487	0.0552943	0.0199989	46.7341	0.229965	0.00492071	0.246231	< 0.02	-	0.221282	< 0.01	-	8.20745	0.0789056	0.00961389	32.5526	1.5709	0.0482571	0.0927971	8.09
S161	Soil	1.26774	0.0461941	0.0364381	0.243088	0.131255	0.539951	0.379065	0.0814365	0.214835	3.63182	< 0.01	-	2.21341	< 0.05	-	< 0.50	418.382	11.036	0.0263778	28.9657	16.3446	0.564275	1.95353	0.0880997	0.0450976	8.66684	< 0.1	-	0.0899336	< 0.02	-	0.107575	< 0.01	-	5.92181	0.202752	0.0342382	19.1545	1.02252	0.0533829	0.0374599	8.4
S165	Soil	6.57733	0.0470184	0.00714855	1.30078	0.589515	0.453202	1.39155	0.166327	0.119526	11.8192	< 0.01	-	4.95733	0.0742707	0.014982	< 0.50	2347.61	10.4457	0.0044495	102.519	64.8336	0.632405	4.82773	0.0781099	0.0161794	117.424	0.317013	0.00269973	0.454142	< 0.02	-	0.619382	0.00984944	0.0159021	14.5202	0.0802253	0.00552508	248.759	8.3414	0.033532	0.108421	7.87
S182	Soil	26.035	0.0524627	0.00201508	7.47501	2.12381	0.284121	3.78351	0.941261	0.24878	16.2164	0.0277077	0.00170862	9.72323	0.0839248	0.00863137	< 0.50	8856.32	16.5475	0.00186844	278.606	162.296	0.582527	6.85538	0.421318	0.061458	4386.98	171.141	0.0390112	6.04284	< 0.02	-	2.7143	0.0204276	0.00752591	25.0944	< 0.01	-	2116.12	273.613	0.1293	0.168184	7.71
RA13	Tailings	688.635	0.0546241	7.93223e-05	6.56674	3.66831	0.558619	1.67864	0.594573	0.354198	9.08803	0.110855	0.0121979	5.652	0.0881178	0.0155906	< 0.50	24132	3.99275	< 0.1%	403.886	164.501	0.407295	8.33075	2.08781	0.250615	1956.16	59.6829	0.0305102	< 0.02	< 0.02	-	256.003	95.6974	0.373814	41.4535	0.0155674	0.00037554	14463.6	6518.64	0.450692	0.1873	8.05
S179	Soil	24.9499	0.0848053	0.00339903	5.80577	2.85923	0.492481	3.8055	0.26138	0.0686849	21.8297	< 0.01	-	33.358	0.113975	0.00341672	< 0.50	8394.62	11.3335	0.00135009	1163.41	392.809	0.337636	11.1507	0.29516	0.0264701	1409.99	11.511	0.0081639	2.07193	< 0.02	-	7.75717	0.106542	0.0137346	25.832	0.0476776	0.00184568	1663.75	242.425	0.14571	0.250737	7.6
S169	Soil	14.2011	0.0852676	0.00600429	1.67172	0.664763	0.397652	1.20326	0.270841	0.225089	32.0627	0.0483849	0.00150907	6.81432	< 0.05	-	< 0.50	2551.27	10.875	0.00426257	45.4183	25.2367	0.55565	5.10729	0.120536	0.0236007	138.819	1.66272	0.0119775	1.06277	0.0169472	0.0159463	0.880238	0.0274767	0.0312151	29.3063	0.113622	0.00387703	335.17	19.2721	0.0574994	0.0954114	8.06
S176	Soil	21.0313	0.110256	0.00524249	6.87819	2.79814	0.406813	1.81488	0.38291	0.210983	8.84383	< 0.01	-	13.1039	0.0852299	0.00650418	< 0.50	5595.22	26.2611	0.00469348	222.06	123.081	0.554272	4.3524	0.337945	0.0776457	1717.3	95.2303	0.0554536	1.67639	0.0594615	0.03547	4.60277	0.038766	0.00842231	15.1912	0.0538705	0.00354617	2391.14	671.191	0.280699	0.0742569	8.01
S173	Soil	29.892	0.112408	0.00376049	15.9613	3.26459	0.204532	2.4421	0.405668	0.166114	16.5945	0.0337156	0.00203173	20.9568	0.0959863	0.0045802	< 0.50	6244.19	14.4932	0.00232107	316.105	177.422	0.561274	8.06852	0.256865	0.0318354	2490.91	40.2806	0.0161711	2.6272	< 0.02	-	6.35462	0.06118	0.00962764	20.5096	0.0704195	0.00343349	4456.33	336.727	0.0755615	0.373067	7.38
RA17	Tailings	2345	0.145975	6.22494e-05	20.0544	11.7468	0.585746	2.39322	0.943916	0.394412	15.1565	0.0183744	0.00121231	11.0287	1.82747	0.165702	< 0.50	96673.9	2.74451	< 0.1%	477.018	193.893	0.406468	13.7994	3.5737	0.258976	7733	795.475	0.102868	8.09083	< 0.02	-	355	64.0644	0.180463	65.0366	0.0137325	0.00021115	36537	19172	0.524729	0.115276	7.84
RA22	Soil	15.5594	0.235856	0.0151585	2.89999	1.93185	0.666159	3.13282	0.628818	0.20072	26.1085	< 0.01	-	16.5547	< 0.05	-	0.573821	6785.9	14.6274	0.00215555	239.73	197.778	0.825002	11.2753	0.314042	0.0278521	770.172	6.15528	0.00799208	1.6488	< 0.02	-	2.48671	0.0441507	0.0177546	30.8822	0.130855	0.00423724	604.109	96.5673	0.159851	0.299278	7.23
RA39	Waste rock	2439.32	0.384922	0.000157799	196.084	84.8619	0.432784	1.97065	1.03066	0.523006	26.1093	< 0.01	-	31.7281	0.330558	0.0104185	92.7438	100392	678.552	0.00675902	228.178	150.579	0.65992	15.7065	5.89349	0.375226	50062.2	11378.4	0.227285	40.1799	0.042762	0.00106426	907.373	21.1962	0.0233599	18.2002	< 0.01	-	114965	69535.1	0.604837	0.104962	8.2
RA34	Waste rock	515.51	0.476825	0.000924957	116.546	24.5219	0.210406	1.99473	0.792967	0.397531	12.0598	< 0.01	-	14.2679	< 0.05	-	21.9118	20181.1	143.863	0.0071286	176.022	101.952	0.579203	11.1489	3.40589	0.305491	21961.7	7575.87	0.344958	19.7593	0.460584	0.0233097	100.735	2.26886	0.0225231	37.3206	0.0296546	0.000794591	43957.5	9804.95	0.223055	0.053125	7.55
RA23	Organic soil	7.0554	0.520027	0.0737063	1.88479	1.88097	0.997976	1.28613	0.614501	0.477792	14.188	0.710335	0.0500658	16.1203	0.644529	0.0399825	< 0.50	3437.63	293.402	0.0853499	51.4198	43.1359	0.838897	7.26346	2.03253	0.27983	145.033	39.1056	0.269633	1.24974	< 0.02	-	0.984735	0.129496	0.131503	16.5361	0.828298	0.0500902	276.015	162.369	0.58826	0.738098	6.79
RA29	Soil	5.37953	0.553216	0.0001	1.82515	0.81229	0.445055	0.899741	0.138561	0.154001	9.07703	< 0.01	-	9.57285	< 0.05	-	< 0.50	2279.58	10.26	0.00450084	80.4295	57.2601	0.711929	4.21399	< 0.05	-	260.732	< 0.1	< 0.1 %	0.744301	< 0.02	-	1.87346	0.0795407	0.0424565	9.8219	0.0656231	0.0066813	412.074	41.2658	0.100142	0.39511	7.38
S172	Soil	15.5896	0.569021	0.0365001	0.947497	0.664909	0.701754	13.7341	6.8392	0.497973	45.8691	1.40686	0.0306711	14.1973	3.25335	0.229152	< 0.50	33369.8	2372.56	0.0710992	746.567	478.819	0.641361	13.1623	2.74969	0.208907	205.79	141.633	0.68824	2.75548	0.0313015	0.0113597	1.67047	0.0308726	0.0184814	68.4659	3.66248	0.0534935	227.755	80.2549	0.352374	0.106324	7.84
S181	Waste rock	241.093	0.64128	0.00265989	49.5778	19.3299	0.38989	2.7563	0.77441	0.28096	14.7877	0.151346	0.0102346	13.9151	0.25254	0.0181486	< 0.50	10403	145.092	0.0139471	239.599	99.2181	0.414101	9.16975	3.38107	0.36872	41436.4	10493.7	0.253248	75.0281	0.759101	0.0101176	29.9838	1.43835	0.0479708	24.7333	0.025033	0.00101212	20837	8734.1	0.419163	0.110694	7.36
RA20	Organic soil	8.81223	1.06475	0.120826	1.88631	1.88	0.996656	1.60365	0.842073	0.525098	15.3781	0.481343	0.0313005	19.5353	8.17665	0.418557	0.630084	5506.89	1198.81	0.217693	35.939	19.6473	0.546686	7.51607	3.70738	0.49326	653.204	448.95	0.687304	1.78268	< 0.02	-	1.05542	0.190438	0.180438	18.5222	4.88823	0.263912	181.785	160.982	0.885563	0.849486	4.6
RA28	Soil	25.2168	1.06635	0.0422873	7.72513	3.3854	0.438233	2.6415	0.38022	0.143941	14.1499	< 0.01	-	48.2126	0.376771	0.00781478	2.00537	5031.7	11.3592	0.00225753	403.943	261.208	0.646647	9.17008	0.442164	0.0482181	1786.83	32.1109	0.0179709	4.00278	0.05398	0.0134856	5.86848	0.119579	0.0203765	17.0675	0.175128	0.0102609	3288.6	791.177	0.240582	0.260059	7.44
RA27	Organic soil	24.7998	3.17433	0.127998	4.96078	3.5489	0.715392	2.57354	1.22073	0.474338	20.7902	0.893564	0.0429801	17.7985	0.897952	0.050451	0.922085	8911.96	653.298	0.0733058	227.806	227	0.99646	8.48413	2.07945	0.245099	2624.81	985.846	0.375587	3.96495	0.0297603	0.00750586	2.63738	0.0923572	0.0350186	31.4463	1.66487	0.0529433	1049.29	479.271	0.456758	0.584484	6.69
RA36	Waste rock	358.775	3.57705	0.00997019	8.13603	6.81954	0.838191	8.56846	4.42413	0.516327	59.5639	3.67958	0.0617753	27.8808	12.4982	0.448273	14.3344	39238.6	3087.75	0.0786918	766.373	624.922	0.815428	20.4946	5.29819	0.258516	4380.36	2584.95	0.590123	2.99582	0.0425377	0.014199	132.368	11.9658	0.0903983	72.9709	7.61809	0.104399	9462.33	7157.37	0.756407	0.0975134	7.85
RA42	Waste rock	649.856	3.77363	0.00580687	17.0623	11.6887	0.685057	2.14161	0.661918	0.309075	16.6618	< 0.01	-	46.2351	0.453673	0.00981229	11.3013	33188.4	286.402	0.00862958	555.405	415.77	0.748589	12.7693	1.49053	0.116727	3903.19	160.801	0.0411972	5.32358	0.0295316	0.00554732	148.944	13.7112	0.0920561	26.3526	0.136524	0.00518065	10055.7	4445.14	0.442051	0.5	7.33
RA51	Organic soil	97.4284	26.7221	0.274275	18.4304	14.0994	0.765009	1.94416	1.084	0.557569	17.2608	1.27718	0.0739929	32.2471	8.06685	0.250157	3.51999	8068.48	1576.4	0.195377	239.572	197.472	0.824267	10.0306	3.20538	0.319559	1106.04	641.819	0.580285	2.45314	< 0.02	-	18.9524	4.75542	0.250914	19.4002	4.88654	0.251881	4586.31	2561.16	0.558437	0.80582	6.38
RA30	Soil	6.72039	< 0.01	-	0.283261	0.161044	0.568537	8.84512	3.25318	0.367794	40.7393	< 0.01	-	13.571	< 0.05	-	0.994484	20881.9	17.2602	0.000826561	378.279	261.041	0.690075	13.4333	1.51169	0.112533	40.1771	< 0.1	-	1.618	< 0.02	-	0.602981	< 0.01	-	63.3551	0.0401842	0.000634268	71.9769	< 0.1	-	0.064239	8.05
RA47	Soil	10.2067	< 0.01	-	0.421015	0.175283	0.416335	8.35553	1.33036	0.159219	45.7834	< 0.01	-	16.7413	< 0.05	-	1.0041	21674.6	11.1967	0.000516581	513.982	235.697	0.458571	14.7339	0.959257	0.0651052	68.7181	< 0.1	-	1.39942	< 0.02	-	3.05411	< 0.01	-	69.1	0.0383077	0.000554381	107.242	2.71312	0.025299	0.081947	8.23
RA46	Soil	15.5926	< 0.01	-	2.40046	0.775833	0.323202	5.99725	1.09241	0.182151	32.9113	< 0.01	-	15.5422	< 0.05	-	1.15963	15890.6	11.2813	0.000709931	454.232	265.018	0.583443	11.8402	0.319629	0.0269952	680.633	3.95787	0.00581498	1.75385	< 0.02	-	4.00299	< 0.01	-	59.0827	0.0587546	0.000994447	760.742	44.39	0.0583509	0.140527	7.99
RA45	Soil	48.9513	< 0.01	-	4.62859	1.92185	0.415213	1.48041	0.254296	0.171774	9.97225	< 0.01	-	11.8647	< 0.05	-	1.44906	4796.11	12.3824	0.00258175	166.747	83.7689	0.50237	5.45777	< 0.05	-	645.709	3.79667	0.00587985	0.959969	< 0.02	-	9.01047	0.49431	0.0548596	13.6422	0.056691	0.00415557	1597.76	182.357	0.114132	0.134692	8.04
RA43	Soil	68.7017	< 0.01	-	2.11002	1.14847	0.544293	0.807218	0.0903288	0.111901	4.2887	< 0.01	-	3.57668	< 0.05	-	2.8576	3054.93	11.7874	0.00385849	151.186	44.7305	0.295864	3.12656	< 0.05	-	769.016	6.97857	0.00907468	0.355822	< 0.02	-	10.1251	1.10372	0.109008	6.57596	0.0406742	0.00618529	2247.37	667.706	0.297105	0.106863	8.11
RA40	Tailings	355.363	< 0.01	-	26.3645	19.4982	0.739564	0.706757	0.326632	0.462156	9.10594	< 0.01	-	112.605	2.21928	0.0197086	10.1138	14959.9	8.94165	< 0.1%	131.224	37.3631	0.284729	6.06442	2.54007	0.418847	2755.11	135.644	0.0492337	4.66663	0.0667499	0.0143037	65.1312	12.7372	0.195562	10.6191	0.0345494	0.00325351	14692.3	9825.65	0.668764	0.0772695	8.18
RA41	Tailings	667.957	< 0.01	-	4.25304	2.461	0.578645	0.655998	0.129987	0.198151	7.37363	< 0.01	-	6.78481	< 0.05	-	19.0278	33335.4	7.60377	< 0.1%	242.623	54.4178	0.22429	6.43092	0.839667	0.130567	1703.64	98.8078	0.0579981	2.03702	< 0.02	-	608.686	255.323	0.419467	31.044	0.0421719	0.00135846	9565.95	3026	0.31633	0.0858145	8.37
RA38	Tailings	1174.99	< 0.01	-	28.5125	15.0197	0.526775	0.995424	0.441921	0.443952	11.5798	< 0.01	-	30.3262	1.93912	0.0639421	44.0559	47824.4	7.96798	< 0.1%	204.872	77.117	0.376416	12.3167	4.00342	0.325041	8812.12	1194.85	0.135592	7.42656	< 0.02	-	473.558	218.121	0.4606	22.1693	< 0.01	-	27516.2	13157.4	0.478168	0.0725782	7.75
RA37	Tailings	2283.82	< 0.01	-	40.2362	30.2387	0.751531	4.89728	1.32398	0.27035	54.9315	< 0.01	-	16.9264	1.13663	0.0671514	92.4171	117019	31.552	< 0.1%	419.278	214.126	0.510702	25.9692	3.80218	0.146411	19542.4	5559.21	0.284469	11.0031	< 0.02	-	754.445	210.677	0.279248	42.0244	< 0.01	-	60823.8	47083.7	0.774101	0.0692808	8.01
RA44	Soil	7.00761	< 0.01	-	0.523445	0.317633	0.606813	0.710802	0.0399102	0.0561481	3.42988	< 0.01	-	3.38316	< 0.05	-	< 0.50	1126.81	11.7403	0.0104191	144.4	40.7699	0.28234	2.08966	< 0.05	-	29.7174	< 0.1	< 0.1 %	0.199721	< 0.02	-	2.03314	0.122424	0.0602146	4.44911	0.0482136	0.0108367	142.491	25.3035	0.177579	0.0668203	8.27
RA21	Soil	11.7378	< 0.01	-	1.45162	1.20932	0.833083	2.90645	0.67983	0.233904	18.2969	< 0.01	-	14.6205	0.302	0.020656	< 0.50	6758.61	15.7491	0.00233023	208.095	201.657	0.969058	8.00962	0.245157	0.0306078	371.441	3.98976	0.0107413	1.03263	< 0.02	-	1.03779	0.0564007	0.054347	27.6863	0.245939	0.00888303	191.92	37.8567	0.197253	0.292957	7.17
